# Supplementary material for: Development of Sesamol Carbamate-L-Phenylalanine Prodrug Targeting L-Type Amino Acid Transporter1 (LAT1) as a Potential Antiproliferative Agent against Melanoma
Source: Int J Mol Sci. 2022 Jul 30;23(15):8446. doi: 10.3390/ijms23158446 (PMC9369069; doi:10.3390/ijms23158446)
Supplement: Supplementary file 1 [file ijms-23-08446-s001.zip]

Archive with 1 entries (1 files):
- ijms-1839452-supplementary.pdf
